# Supplementary material for: A Red-Light-Responsive DASA–Polymer with High Water Stability for Controlled Release
Source: Polymers (Basel). 2023 May 28;15(11):2489. doi: 10.3390/polym15112489 (PMC10255345; doi:10.3390/polym15112489)
Supplement: Supplementary file 1 [file polymers-15-02489-s001.zip]

Archive with 1 entries (1 files):
- polymers-2364225-supplementary.pdf
